# Supplementary material for: Construction and validation of a prognostic model for lung adenocarcinoma based on endoplasmic reticulum stress-related genes
Source: Sci Rep. 2022 Nov 18;12:19857. doi: 10.1038/s41598-022-23852-z (PMC9674626; doi:10.1038/s41598-022-23852-z)
Supplement: Supplementary file 15 — Supplementary Information 15. [file 41598_2022_23852_MOESM15_ESM.xlsx]

## Sheet: Sheet1
Supplementary Table 1. List of differentially expressed ERSRGs.
ID	baseMean	log2FoldChange	lfcSE	stat	pvalue	padj
DDIT4	5922.77	0.965352	0.16367	5.89815	3.68e-09	9.87e-09
HSP90B1	47655.9	0.782888	0.0782671	10.0028	1.48e-23	1.04e-22
HSPA5	42046.3	0.733423	0.0690256	10.6254	2.27e-26	1.93e-25
WFS1	3498.08	-1.87395	0.102544	-18.2747	1.32e-74	7.83e-73
IL1B	470.431	-1.12605	0.184825	-6.09255	1.11e-09	3.19e-09
NFE2L2	6156.35	-0.649226	0.0682273	-9.51564	1.81e-21	1.14e-20
PMAIP1	957.115	1.50786	0.172888	8.72163	2.74e-18	1.34e-17
PPP1R15A	5031.95	-2.00168	0.107052	-18.6981	5.13e-78	3.55e-76
TXNIP	38763.1	-1.01885	0.129255	-7.88244	3.21e-15	1.24e-14
ASNS	1785.44	1.51146	0.127718	11.8344	2.59e-32	3.08e-31
ATF3	3325.58	-1.89709	0.179203	-10.5863	3.45e-26	2.87e-25
DNAJB11	3800.28	0.662758	0.0657914	10.0736	7.23e-24	5.27e-23
EDEM1	6416.88	-0.603064	0.100352	-6.00947	1.86e-09	5.19e-09
PDIA6	13048.7	0.878263	0.084127	10.4397	1.63e-25	1.28e-24
TRIB3	1614.16	1.12437	0.133218	8.44006	3.17e-17	1.43e-16
ADD1	10227.8	-0.832536	0.0529339	-15.7278	9.75e-56	4.06e-54
ARFGAP1	4600.37	0.724491	0.0881856	8.21553	2.11e-16	8.79e-16
ATP6V0D1	5915.93	-0.698789	0.076375	-9.14944	5.72e-20	3.4e-19
CCL2	2543.51	-1.60639	0.159973	-10.0417	1e-23	7.17e-23
CREB3L3	6.1879	0.707262	0.313365	2.25699	0.0240087	0.0345592
CREB3L4	1162.26	1.233	0.10866	11.3473	7.65e-30	7.76e-29
CREBRF	1556.89	-0.811681	0.106456	-7.62457	2.45e-14	9.09e-14
CUL7	3193.67	0.671359	0.0806986	8.31935	8.84e-17	3.79e-16
DCSTAMP	124.772	-2.27044	0.209156	-10.8552	1.88e-27	1.67e-26
DDX11	1161.26	1.326	0.122856	10.7931	3.71e-27	3.21e-26
EXOSC4	1013.34	0.903059	0.107881	8.37091	5.72e-17	2.5e-16
EXOSC5	911.051	1.03712	0.106028	9.78156	1.35e-22	8.92e-22
FKBP14	1075.41	0.712176	0.100488	7.0872	1.37e-12	4.74e-12
GFPT1	8604.2	1.02194	0.0871958	11.7201	1.01e-31	1.1e-30
HDGF	17731.7	0.861081	0.0762639	11.2908	1.46e-29	1.44e-28
HYOU1	11762.5	0.977763	0.089044	10.9807	4.73e-28	4.28e-27
IGFBP1	50.6368	2.20523	0.393048	5.61057	2.02e-08	5.18e-08
KDELR3	2295.57	2.094	0.123041	17.0187	5.97e-65	2.76e-63
LMNA	22333.7	-0.617507	0.0971764	-6.35449	2.09e-10	6.3e-10
NFYA	2080.26	0.64739	0.0740444	8.74327	2.26e-18	1.15e-17
NFYB	1467.59	-0.714704	0.057769	-12.3718	3.72e-35	4.83e-34
PPP2R5B	1015.13	-0.60816	0.0814969	-7.46236	8.5e-14	3.1e-13
SHC1	8180.68	0.708966	0.0905891	7.82617	5.03e-15	1.92e-14
SRPRB	3690.83	0.79058	0.0752386	10.5076	7.97e-26	6.37e-25
SULT1A3	4.28245	1.08118	0.218425	4.94989	7.43e-07	1.68e-06
TLN1	19067.3	-0.985248	0.077215	-12.7598	2.75e-37	4.08e-36
YIF1A	3600.14	0.589827	0.0862952	6.83499	8.2e-12	2.71e-11
ALDH18A1	4849.3	1.46125	0.0702244	20.8083	3.64e-96	1.51e-93
CHAC1	240.398	0.792434	0.149562	5.29835	1.17e-07	2.81e-07
CKS1B	1276.35	1.56699	0.125031	12.5328	4.94e-36	6.85e-35
DDIT4	5922.77	0.965352	0.16367	5.89815	3.68e-09	9.87e-09
DKC1	3369.87	0.978027	0.0705971	13.8537	1.21e-43	2.96e-42
EIF4EBP1	1941.55	1.44203	0.158354	9.10636	8.52e-20	4.92e-19
ERO1A	10117.4	1.8774	0.122579	15.3158	6e-53	2.27e-51
H2AX	1925.07	1.16517	0.105232	11.0723	1.71e-28	1.58e-27
IARS1	5614.95	0.61552	0.0673379	9.14077	6.2e-20	3.63e-19
MTHFD2	3724.38	1.35463	0.118303	11.4505	2.34e-30	2.43e-29
NOP56	4180.55	0.681496	0.0794265	8.58021	9.47e-18	4.38e-17
PSAT1	1195.59	3.32832	0.174163	19.1103	2.07e-81	2.15e-79
SLC1A4	2115.33	0.966981	0.101029	9.5713	1.06e-21	6.76e-21
SLC7A5	5761.39	2.50074	0.172154	14.5261	8.27e-48	2.46e-46
TARS1	4692.78	0.815492	0.0867339	9.40223	5.34e-21	3.32e-20
TUBB2A	809.866	0.991568	0.146704	6.75897	1.39e-11	4.33e-11
XPOT	4891.65	0.782428	0.0887324	8.81784	1.17e-18	5.99e-18
YWHAZ	43858.7	0.688668	0.0746271	9.22812	2.75e-20	1.69e-19
AGR2	26339.9	2.32199	0.201755	11.509	1.19e-30	1.27e-29
PTPN1	4738.51	-1.13272	0.0762379	-14.8577	6.2e-50	2.15e-48
BAK1	1501.29	0.641414	0.0850691	7.53992	4.7e-14	1.73e-13
DAB2IP	3418.41	-1.21485	0.0938948	-12.9384	2.73e-38	4.55e-37
PIK3R1	2728.69	-1.11995	0.110736	-10.1137	4.8e-24	3.57e-23
ERN2	1129.04	2.93857	0.333238	8.81821	1.16e-18	5.99e-18
BHLHA15	134.888	2.70033	0.212272	12.7211	4.51e-37	6.47e-36
CALR3	2.05157	1.9306	0.364289	5.29965	1.16e-07	2.81e-07
CDK5RAP3	5175.01	0.873085	0.103811	8.41036	4.09e-17	1.83e-16
CLGN	248.5	1.36005	0.24266	5.60476	2.09e-08	5.31e-08
CTH	339.121	0.999812	0.136447	7.32746	2.35e-13	8.27e-13
DERL3	1825.15	2.08972	0.167767	12.4561	1.3e-35	1.74e-34
FGF21	1.49308	2.58732	0.619331	4.1776	2.95e-05	5.81e-05
RNF175	113.576	-0.644736	0.166637	-3.86911	0.000109233	0.000207493
SERP2	82.3102	-1.01951	0.14961	-6.81443	9.46e-12	3.1e-11
TMED2	17688.6	0.641291	0.0744283	8.61622	6.92e-18	3.27e-17
TMTC4	1302.74	1.0487	0.093141	11.2592	2.09e-29	2.02e-28
EIF2AK1	10867.4	0.841648	0.0634453	13.2657	3.66e-40	7.61e-39
PPP1R12B	3465.61	-0.609137	0.139712	-4.35994	1.3e-05	2.67e-05
PPP1R12C	2814.26	-0.728664	0.0879378	-8.28614	1.17e-16	4.97e-16
PPP1R14A	467.691	-2.05684	0.147833	-13.9133	5.26e-44	1.37e-42
PPP1R14B	4073.3	1.93381	0.103025	18.7702	1.32e-78	1.1e-76
PPP1R14C	968.227	-0.835753	0.199317	-4.19307	2.75e-05	5.48e-05
PPP1R14D	591.219	5.82436	0.29665	19.6338	7.96e-86	1.66e-83
PPP1R16A	1421.65	0.808726	0.115927	6.97619	3.03e-12	1.03e-11
PPP1R16B	942.329	-1.26609	0.149322	-8.47893	2.27e-17	1.04e-16
PPP1R1B	2973.06	0.761894	0.270607	2.8155	0.00487015	0.00761647
PPP1R3B	3302.69	0.6976	0.122753	5.68295	1.32e-08	3.42e-08
PPP1R3C	517.139	-0.730824	0.166837	-4.38047	1.18e-05	2.45e-05
PPP1R3G	130.217	0.951793	0.165211	5.76109	8.36e-09	2.19e-08
AIFM1	2183.93	0.619014	0.0695969	8.89427	5.88e-19	3.18e-18
ALOX15	542.469	-2.1772	0.325637	-6.68598	2.29e-11	7.02e-11
ALOX5	3114.21	-1.92562	0.143391	-13.4292	4.08e-41	8.93e-40
ANKS4B	148.983	6.16225	0.458402	13.4429	3.39e-41	7.83e-40
ANKZF1	1934.62	0.721947	0.0834506	8.65119	5.1e-18	2.47e-17
AQP11	90.0115	1.43224	0.119218	12.0136	3.02e-33	3.69e-32
ATP2A1	68.6739	1.61163	0.16418	9.81625	9.58e-23	6.43e-22
BRSK2	95.7449	1.82797	0.238451	7.66601	1.77e-14	6.71e-14
CAV1	13279.9	-3.55483	0.181945	-19.5379	5.23e-85	7.25e-83
CERT1	2487.15	-0.693982	0.0874743	-7.93356	2.13e-15	8.36e-15
CFTR	1123.3	-1.31596	0.251342	-5.23575	1.64e-07	3.91e-07
DDX3X	14233	-0.594317	0.0655897	-9.06113	1.29e-19	7.36e-19
DNAJC10	7279.96	0.735627	0.0833601	8.82468	1.1e-18	5.78e-18
DNAJC18	424.995	-0.98586	0.0837831	-11.7668	5.79e-32	6.51e-31
FBXO2	966.858	0.993486	0.195017	5.09437	3.5e-07	8.13e-07
FOXRED2	1394.79	0.765202	0.12185	6.27988	3.39e-10	1.01e-09
GET4	260.147	0.897497	0.093145	9.63549	5.66e-22	3.68e-21
GORASP2	7036.35	0.658208	0.0558246	11.7906	4.36e-32	5.04e-31
HM13	9498.8	0.660017	0.0624516	10.5685	4.17e-26	3.4e-25
ITPR1	2320.7	-0.789047	0.135438	-5.8259	5.68e-09	1.51e-08
JUN	11376.8	-1.2168	0.122569	-9.92745	3.16e-23	2.19e-22
LPCAT3	1031.42	-1.14163	0.0865865	-13.1849	1.07e-39	2.03e-38
LRRK2	6991.94	-2.05706	0.23853	-8.62392	6.47e-18	3.09e-17
MAGEA3	392.045	9.05237	0.705206	12.8365	1.02e-37	1.58e-36
MAN1A1	3744.04	-0.855372	0.121316	-7.05077	1.78e-12	6.12e-12
MANF	3761.38	1.21962	0.0843574	14.4578	2.24e-47	6.21e-46
MARCHF6	9104.49	0.586705	0.0864569	6.7861	1.15e-11	3.69e-11
NCCRP1	315.98	3.42861	0.308989	11.0962	1.31e-28	1.24e-27
NHLRC1	126.386	0.704042	0.117176	6.00844	1.87e-09	5.19e-09
NUPR1	4401.08	-0.836183	0.151568	-5.51688	3.45e-08	8.65e-08
P4HB	57571	0.945959	0.0777625	12.1647	4.79e-34	6.04e-33
PDIA2	104.058	4.33084	0.334344	12.9532	2.25e-38	3.9e-37
PDIA3	30199.7	0.760956	0.0914503	8.32097	8.72e-17	3.78e-16
PDIA4	20843.1	1.61163	0.0945173	17.0512	3.43e-65	1.78e-63
PDX1	59.215	8.92268	0.610056	14.626	1.92e-48	6.13e-47
PIK3R2	46.402	0.721887	0.106515	6.7773	1.22e-11	3.89e-11
PPP2CB	4435.33	-0.943452	0.0713052	-13.2312	5.8e-40	1.15e-38
PRKN	97.0971	-1.11374	0.164071	-6.7882	1.14e-11	3.66e-11
RASGRF1	1177.72	-2.15884	0.251436	-8.58604	9e-18	4.21e-17
RCN3	1880.76	1.59456	0.161287	9.88651	4.76e-23	3.25e-22
RNF183	152.801	3.94468	0.301407	13.0875	3.88e-39	7.02e-38
RNF186	38.9926	4.90282	0.380964	12.8695	6.68e-38	1.07e-36
SCAMP5	770.067	1.06929	0.132826	8.05029	8.26e-16	3.4e-15
SDF2L1	1452.83	0.955148	0.109467	8.72544	2.65e-18	1.31e-17
SEL1L2	1.54838	-2.60112	0.294729	-8.82548	1.09e-18	5.78e-18
SRPX	579.928	-1.71965	0.190148	-9.04379	1.51e-19	8.51e-19
THBS1	20232.3	-0.897031	0.167491	-5.35569	8.52e-08	2.07e-07
THBS4	544.15	1.67485	0.269109	6.22369	4.86e-10	1.42e-09
TMEM117	208.824	0.823125	0.119644	6.87978	5.99e-12	2e-11
TMUB1	2040.23	0.614318	0.0995378	6.17171	6.76e-10	1.97e-09
TRAF2	1437.14	0.866805	0.097314	8.9073	5.23e-19	2.9e-18
TRIM25	2479.97	-0.704322	0.0853512	-8.25205	1.56e-16	6.54e-16
